# Supplementary material for: Children's biobehavioral reactivity to challenge predicts DNA methylation in adolescence and emerging adulthood
Source: Dev Sci. 2018 Sep 21;22(2):e12739. doi: 10.1111/desc.12739 (PMC6433477; doi:10.1111/desc.12739)
Supplement: Supplementary file 2 [file DESC-22-e12739-s002.xlsx]

## Sheet: Table 1
probe	rho	p-value	FDR p-value	delta beta	confidence	gene name	Distance to TSS (bp)	annotation
cg12041387	-0.603896	1.05e-06	0.0104632	0.376336	high	DLX5	3972	price
cg11500797	-0.572727	4.9e-06	0.0242909	0.336522	high	DLX5	2020	price
cg16714091	-0.555916	1.05e-05	0.0278111	0.0934415	high	ADAMTSL1	-176	price
cg06507244	-0.554473	1.12e-05	0.0278111	0.0613661	high	DHX32	390	price
cg27016494	-0.542496	1.88e-05	0.0311123	0.277478	high	DLX5	2557	price
cg08356693	0.544517	1.73e-05	0.0311123	0.193445	high	ITLN1	240	27k_content
cg20697204	-0.532684	2.83e-05	0.0401663	0.0835229	high	C2orf61	-76	price
cg13462129	-0.51912	4.89e-05	0.0404347	0.361109	high	DLX5	2862	price
cg00503840	-0.52013	4.7e-05	0.0404347	0.242217	high	DLX5	3634	price
cg11005826	-0.523665	4.08e-05	0.0404347	0.146285	high	IGF2	-3620	price
cg09037813	-0.519264	4.86e-05	0.0404347	0.21112	high	LRRFIP1	-1045	price
cg00433406	0.526768	3.61e-05	0.0404347	0.167046	high	VWA5B1	-436	price
cg20080624	-0.510462	6.85e-05	0.0522473	0.29559	medium	DLX5	3032	price
cg24115040	-0.5	0.000101562	0.0671801	0.0984656	medium	DLX5	1768	price
cg13954572	-0.500072	0.000101291	0.0671801	0.0968474	medium	TCP10	546	27k_content
cg24401441	0.496032	0.000117565	0.0729048	0.142114	medium	PAX1	-6453	price
cg20191453	-0.486003	0.000168827	0.0827943	0.184147	medium	AMT	29	price
cg22933847	-0.483189	0.000186497	0.0827943	0.166443	medium	BC039516	238	price
cg12813792	0.477994	0.000223618	0.0827943	0.0924301	medium	C20orf85	-287	price
cg09565688	-0.478644	0.000218636	0.0827943	0.0871184	medium	CLEC12B	1352	27k_content
cg25538571	-0.479654	0.000211086	0.0827943	0.254687	medium	EFCAB1	145160	price
cg02061229	0.478716	0.000218089	0.0827943	0.104609	medium	MMP10	151	price
cg14396117	0.48189	0.000195209	0.0827943	0.0956457	medium	MYO16	-452	price
cg18738906	0.482395	0.000191778	0.0827943	0.0632199	medium	SCNN1A	651	price
cg11148307	0.483045	0.000187447	0.0827943	0.110685	medium	TTC40	58523	price
cg03012280	-0.477778	0.000225302	0.0827943	0.112927	medium	ZFYVE19	-1018	price
cg01757745	0.471068	0.000283586	0.0856834	0.103923	medium	C10orf93	488	price
cg26563737	0.471212	0.0002822	0.0856834	0.102994	medium	C16orf55	1024	price
cg24580001	0.47381	0.000258289	0.0856834	0.123115	medium	CCDC88B	-1157	price
cg01055695	-0.471789	0.000276719	0.0856834	0.0577003	medium	PAEP	-653	price
cg11880010	0.473016	0.000265392	0.0856834	0.183102	medium	PRUNE2	-9629	price
cg25593948	-0.470924	0.000284978	0.0856834	0.281887	medium	TFAP2B	232	price
cg26227005	-0.468326	0.000311118	0.0907916	0.238765	medium	ELAVL4	-76	price
cg00145118	-0.467172	0.000323421	0.0916852	0.0951481	medium	GNPDA1	-1311	price
cg20416179	0.462482	0.000378079	0.104203	0.111949	medium	IYD	116	price
cg08878323	-0.459524	0.000416737	0.109842	0.0938451	medium	DLX5	1679	price
cg26489108	-0.458442	0.000431752	0.109842	0.219446	medium	DMRT3	-1107	price
cg26900154	0.45873	0.000427701	0.109842	0.129197	medium	OTOF	-165	price
cg15731815	-0.456999	0.000452536	0.112251	0.180901	medium	RNF207	320	price
cg10756887	-0.454545	0.000489957	0.11857	0.157693	medium	C22orf15	485	price
cg02028524	0.452525	0.000522855	0.120646	0.0641861	medium	ATXN3	-445	price
cg09119665	-0.452525	0.000522855	0.120646	0.0721054	medium	PNMA1	-157	price
cg01295203	-0.451299	0.000543791	0.122625	0.14128	medium	PRDM14	-637	price
cg00550617	0.45	0.000566783	0.124517	0.141174	medium	KRTAP9-4	-121	price
cg17971003	-0.449423	0.00057728	0.124517	0.0818819	medium	SLN	-17	price
cg16794682	0.445599	0.000651385	0.125704	0.102812	medium	CCND1	5079	price
cg25040282	0.448196	0.000600174	0.125704	0.115854	medium	HTN3	214	27k_content
cg21237591	-0.446032	0.000642585	0.125704	0.0867596	medium	IGF2	-169	price
cg00633969	0.44733	0.000616825	0.125704	0.101698	medium	PARP9	-1027	price
cg07126559	0.445238	0.000658801	0.125704	0.107008	medium	SGCG	-122	price
cg14256699	0.445671	0.000649911	0.125704	0.0841105	medium	SOST	130	price
cg12073779	-0.444156	0.00068151	0.127584	0.233707	medium	CRYGD	-156	price
cg08872742	-0.437446	0.000838783	0.132647	0.101056	medium	CDH5	-204	price
cg18873386	-0.437374	0.000840638	0.132647	0.173801	medium	DLX5	2228	price
cg05109049	-0.436797	0.000855616	0.132647	0.240639	medium	EVI2B	-203	price
cg17095797	0.439105	0.000797111	0.132647	0.156292	medium	FOXL1	317	27k_content
cg01817393	-0.437879	0.000827727	0.132647	0.119013	medium	GNAS	-393	price
cg08072716	0.437662	0.000833238	0.132647	0.078186	medium	GPR62	363	price
cg13350783	0.437951	0.000825897	0.132647	0.208831	medium	KRT13	249	price
cg18946226	-0.437302	0.000842498	0.132647	0.0723794	medium	MYO16	4	price
cg19382175	0.438023	0.000824071	0.132647	0.184419	medium	PDE6A	-356	price
cg24560809	0.440188	0.000770948	0.132647	0.0787225	medium	PROM2	-861	price
cg13998293	-0.437518	0.000836931	0.132647	0.075712	medium	TRIM63	-314	price
cg13916742	0.435281	0.000896084	0.134711	0.0599193	medium	SCGB1D1	79	price
cg15979932	0.432179	0.000984364	0.14363	0.17147	medium	CUEDC1	643	price
cg01703884	-0.431025	0.00101916	0.146552	0.23239	medium	MYO1H	833	price
cg02764897	-0.429149	0.00107806	0.150656	0.153677	medium	KRTAP13-1	-80	price
cg23968383	0.429221	0.00107574	0.150656	0.0753273	medium	ZNF572	-611	price
cg11108890	0.428644	0.00109444	0.150819	0.118158	medium	VAMP5	-59	price
cg08872493	0.426335	0.00117216	0.153029	0.125949	medium	HTR1D	-195	price
cg01796228	-0.426623	0.00116218	0.153029	0.0515653	medium	LIFR	-713	price
cg19282250	0.427056	0.00114736	0.153029	0.154988	medium	PRUNE2	-9507	price
cg19404190	0.426407	0.00116966	0.153029	0.187581	medium	SPINK7	184	price
cg05341878	0.42381	0.00126282	0.162723	0.0912583	medium	RIMS2	146	27k_content
cg08775793	0.422006	0.00133136	0.169356	0.0688468	medium	APOL1	-424	price
cg13125510	-0.420274	0.00140029	0.169791	0.0947548	medium	BC031979	189514	price
cg12604192	0.420707	0.00138276	0.169791	0.128919	medium	KCNA10	-330	price
cg14112945	-0.421068	0.00136831	0.169791	0.0667031	medium	SUV420H2; KMT5C	59	27k_content
cg02863947	-0.41847	0.00147547	0.17259	0.18547	medium	NR1I2	-140	price
cg09852871	0.418398	0.00147855	0.17259	0.104242	medium	WDR24	802	price
cg07864297	0.417532	0.00151597	0.174901	0.0970892	medium	ESRRB	-120	price
cg25464840	0.416306	0.00157044	0.175077	0.113426	medium	FRMD4A	-44	price
cg03386869	0.416595	0.00155746	0.175077	0.169175	medium	ITGBL1	-117	price
cg23181434	-0.416811	0.0015478	0.175077	0.0578039	medium	TLK2	246	27k_content
cg04559909	0.413781	0.00168811	0.18406	0.10889	medium	CXCL5	-309	price
cg03296929	0.413925	0.00168118	0.18406	0.104403	medium	IBSP	156	27k_content
cg04893119	0.412698	0.00174091	0.187753	0.163859	medium	PI15	-470	price
cg12624641	0.410678	0.00184343	0.195692	0.0662455	medium	EFCAB11	298	price
cg05895453	-0.410173	0.00186988	0.195692	0.103601	medium	KBTBD7	-266	price
cg05782445	0.410101	0.00187369	0.195692	0.0587992	medium	KCNK3	-373	price
cg15736336	0.409307	0.00191602	0.197963	0.122002	medium	CAPZA3	170	price
cg09340639	-0.408297	0.00197114	0.197963	0.118027	medium	FCRL1	278	price
cg00376639	-0.408802	0.00194341	0.197963	0.0535299	medium	ZNF581	166	price

## Sheet: Table 2
probe	rho	p-value	delta beta
cg00145118	-0.465074	0.00034691	0.0782477
cg00376639	-0.410232	0.00186676	0.0462681
cg00433406	0.526266	3.6791e-05	0.136868
cg00503840	-0.523452	4.11854e-05	0.208483
cg00550617	0.448477	0.000594855	0.117845
cg00633969	0.445086	0.000661953	0.0735059
cg01055695	-0.47193	0.000275402	0.0499757
cg01295203	-0.453384	0.000508628	0.113283
cg01703884	-0.4282	0.00110899	0.193276
cg01757745	0.470126	0.000292788	0.0749474
cg01796228	-0.427984	0.00111616	0.0452218
cg01817393	-0.437148	0.000846462	0.101899
cg02028524	0.451652	0.000537676	0.0541013
cg02061229	0.479146	0.000214853	0.0804656
cg02764897	-0.42784	0.00112096	0.121721
cg02863947	-0.415572	0.00160384	0.129575
cg03012280	-0.478424	0.000220309	0.0850587
cg03296929	0.414057	0.00167487	0.0942991
cg03386869	0.416438	0.00156448	0.123471
cg04559909	0.409439	0.00190897	0.0946383
cg04893119	0.413335	0.00170966	0.149259
cg05109049	-0.437509	0.000837162	0.169136
cg05341878	0.423726	0.0012659	0.0816116
cg05782445	0.405975	0.00210325	0.0414712
cg05895453	-0.41081	0.00183659	0.0869433
cg06507244	-0.552894	1.20179e-05	0.048318
cg07126559	0.444509	0.000674032	0.0994043
cg07864297	0.41615	0.0015775	0.084755
cg08072716	0.44054	0.000762603	0.0659399
cg08356693	0.54474	1.71015e-05	0.158171
cg08775793	0.417881	0.00150079	0.0572668
cg08872493	0.426541	0.00116504	0.0893002
cg08872742	-0.438158	0.000820654	0.0760369
cg08878323	-0.45692	0.00045369	0.0777933
cg09037813	-0.52071	4.59276e-05	0.176358
cg09119665	-0.453745	0.000502759	0.0595335
cg09340639	-0.409439	0.00190897	0.0983142
cg09565688	-0.481455	0.000198212	0.0694911
cg09852871	0.4155	0.00160716	0.0881177
cg10756887	-0.453673	0.000503928	0.125549
cg11005826	-0.526122	3.70054e-05	0.131746
cg11108890	0.429788	0.00105766	0.0941408
cg11148307	0.483764	0.000182756	0.0933498
cg11500797	-0.572521	4.94374e-06	0.30896
cg11880010	0.473734	0.000258961	0.159539
cg12041387	-0.605859	9.52073e-07	0.326333
cg12073779	-0.442993	0.000706691	0.174347
cg12604192	0.420191	0.0014037	0.112462
cg12624641	0.413913	0.00168177	0.0610583
cg12813792	0.474744	0.000250149	0.0830522
cg13125510	-0.419541	0.00143042	0.0740827
cg13350783	0.440684	0.000759207	0.181997
cg13462129	-0.520999	4.54057e-05	0.342
cg13916742	0.437726	0.000831627	0.0571186
cg13954572	-0.50166	9.54824e-05	0.0785118
cg13998293	-0.439674	0.00078327	0.0665633
cg14112945	-0.422139	0.0013262	0.0471882
cg14256699	0.447828	0.000607206	0.0712814
cg14396117	0.478352	0.000220862	0.0688249
cg15731815	-0.456199	0.000464444	0.125433
cg15736336	0.409006	0.00193234	0.0911806
cg15979932	0.432746	0.000967654	0.127235
cg16714091	-0.556141	1.04157e-05	0.0757607
cg16794682	0.448622	0.000592141	0.091523
cg17095797	0.436138	0.000872999	0.140908
cg17971003	-0.448694	0.000590788	0.0672392
cg18738906	0.484486	0.000178156	0.0513183
cg18873386	-0.438086	0.000822474	0.124541
cg18946226	-0.44054	0.000762603	0.0706704
cg19282250	0.426757	0.00115758	0.136727
cg19382175	0.435705	0.000884599	0.166114
cg19404190	0.427118	0.00114526	0.167489
cg20080624	-0.512917	6.22859e-05	0.250638
cg20191453	-0.486217	0.000167545	0.157379
cg20416179	0.463054	0.000370993	0.0922812
cg20697204	-0.534493	2.63019e-05	0.0689721
cg21237591	-0.445735	0.000648599	0.0692682
cg22933847	-0.485207	0.000173662	0.131587
cg23181434	-0.414057	0.00167487	0.0458337
cg23968383	0.429499	0.00106683	0.0707705
cg24115040	-0.501443	9.6256e-05	0.0860912
cg24401441	0.494444	0.000124592	0.107543
cg24560809	0.439818	0.000779791	0.0699222
cg24580001	0.472074	0.000274053	0.103277
cg25040282	0.447611	0.000611375	0.0965555
cg25464840	0.415572	0.00160384	0.0918874
cg25538571	-0.481527	0.000197712	0.215668
cg25593948	-0.469548	0.000298558	0.21548
cg26227005	-0.469476	0.000299287	0.184457
cg26489108	-0.454539	0.000490061	0.187992
cg26563737	0.46962	0.000297831	0.0738698
cg26900154	0.462116	0.000382682	0.101953
cg27016494	-0.543368	1.81303e-05	0.254183

## Sheet: Table 3
probe	rho	p-value	FDR p-value	delta beta	significance	gene name	Distance to TSS (bp)
cg11701022	-0.474686	0.000377294	0.0226376	0.0510502	FDR	IGF2	-137
cg17083494	-0.459233	0.000615894	0.0246357	0.191285	FDR	DLX5	-689
cg12041387	-0.449586	0.000826787	0.0248036	0.211028	FDR	DLX5	3972
cg15339231	-0.43678	0.00120637	0.0289529	0.184468	FDR	DLX5	3736
cg00400832	-0.41868	0.0020082	0.0316351	0.168959	FDR	DLX5	3820
cg04737114	-0.425425	0.00166627	0.0316351	0.130659	FDR	DLX5	-788
cg09359114	-0.416887	0.00210901	0.0316351	0.179547	FDR	DLX5	4047
cg01448276	-0.40263	0.00308455	0.0336496	0.163051	FDR	DLX5	-639
cg08835113	-0.405191	0.00288438	0.0336496	0.197274	FDR	DLX5	3951
cg02425416	-0.396141	0.00364758	0.0364758	0.0941064	FDR	IGF2	-1467
cg00503840	-0.38803	0.00447744	0.0397909	0.130696	FDR	DLX5	3634
cg25076459	-0.381627	0.00524542	0.0419634	0.167723	FDR	DLX5	-1746
cg20377305	-0.377102	0.00585548	0.0439161	0.162094	FDR	DLX5	3475
cg10156846	-0.369333	0.00704828	0.0469885	0.0990954	FDR	DLX5	5003
cg15732768	-0.369845	0.00696358	0.0469885	0.127712	FDR	DLX5	2606
cg17916835	-0.360796	0.00859786	0.0515872	0.118157	nominal	DLX5	-901
cg18077580	-0.362247	0.00831528	0.0515872	0.123466	nominal	DLX5	-1655
cg10243939	-0.355161	0.00977529	0.0533197	0.154693	nominal	DLX5	-645
cg24371155	0.355588	0.00968145	0.0533197	0.135453	nominal	MYO16	202536
cg11367354	-0.346453	0.0118685	0.0566552	0.0948945	nominal	DLX5	2160
cg16876790	-0.349782	0.0110266	0.0566552	0.117206	nominal	DLX5	-643
cg19451167	-0.34816	0.0114301	0.0566552	0.178045	nominal	DLX5	-1838
cg20080624	-0.344916	0.0122753	0.0566552	0.119684	nominal	DLX5	3032
cg13286614	-0.319645	0.0208923	0.0893269	0.0998632	nominal	DLX5	-1358
cg24611709	-0.318023	0.0215873	0.0893269	0.0881561	nominal	DLX5	-2215
cg27016494	-0.319474	0.0209646	0.0893269	0.091344	nominal	DLX5	2557
cg11891395	-0.315547	0.0226857	0.0907428	0.10781	nominal	DLX5	1990
cg19282250	0.313669	0.02355	0.0911613	0.0848599	nominal	PRUNE2	-9507
cg11500797	-0.309485	0.025575	0.0955167	0.100384	nominal	DLX5	2020
cg13462129	-0.308119	0.0262671	0.0955167	0.120742	nominal	DLX5	2862
cg08101303	-0.302143	0.0294821	0.103922	0.137557	nominal	DLX5	1921
cg10371643	-0.300692	0.0303105	0.103922	0.0822623	nominal	MYO16	269342
cg27032146	-0.297191	0.0323886	0.107962	0.0908029	nominal	DLX5	2028
cg13928782	-0.2913	0.0361525	0.117251	0.050249	nominal	IGF2	-104
cg16938282	0.28669	0.0393441	0.124245	0.0964858	nominal	MYO16	528
cg00930455	-0.386579	0.00464227	0.0397909	0.0499093	NA	DLX5	-405
cg05203776	-0.411509	0.00243896	0.0325195	0.0430181	NA	IGF2	-241
cg01368777	-0.488688	0.000237126	0.0226376	0.0499051	NA	IGF2	-142
cg12877935	-0.281738	0.0430269	0.132391	0.0376893	NA	IGF2	-2439
cg14432744	-0.27875	0.0453828	0.136148	0.0400163	NA	IGF2	-1210
cg18946226	-0.257833	0.064979	0.190183	0.0514859	NA	MYO16	4
cg11005826	-0.250149	0.073686	0.206203	0.033887	NA	IGF2	-3620
cg19962750	-0.249979	0.0738895	0.206203	0.0829539	NA	DLX5	-1301
cg09966204	0.239734	0.086937	0.231973	0.0715299	NA	MYO16	202623
cg13688399	0.239478	0.0872849	0.231973	0.0589015	NA	MYO16	21358
cg14396117	0.238282	0.0889228	0.231973	0.0493827	NA	MYO16	-452
cg08878323	-0.222659	0.11261	0.263808	0.0400066	NA	DLX5	1679
cg11693848	0.224793	0.109116	0.263808	0.0320172	NA	MYO16	255204
cg11880010	0.2265	0.106381	0.263808	0.0487092	NA	PRUNE2	-9629
cg21237591	-0.224025	0.110364	0.263808	0.0329988	NA	IGF2	-169
cg24340795	0.224451	0.109669	0.263808	0.0711651	NA	MYO16	478
cg24425807	0.221634	0.114317	0.263808	0.0691689	NA	MYO16	202682
cg24047810	-0.217536	0.121343	0.27474	0.0279453	NA	IGF2	0
cg22664450	0.212414	0.130582	0.290182	0.0744754	NA	MYO16	-635
cg04057455	0.206096	0.142692	0.299855	0.0376935	NA	IGF2	-1335
cg05597836	-0.20251	0.149927	0.299855	0.0578658	NA	DLX5	-1423
cg05933736	-0.205413	0.14405	0.299855	0.0217729	NA	MYO16	-168
cg18873386	-0.204901	0.145074	0.299855	0.0391888	NA	DLX5	2228
cg20250426	-0.203449	0.148007	0.299855	0.0537769	NA	DLX5	-962
cg24115040	-0.205925	0.143031	0.299855	0.0397384	NA	DLX5	1768
cg13948652	-0.195851	0.164078	0.307646	0.0142355	NA	MYO16	254000
cg19444859	-0.198412	0.158524	0.307646	0.0142617	NA	MYO16	241190
cg19642877	-0.196534	0.162583	0.307646	0.0200162	NA	IGF2	2208
cg24965356	0.197388	0.160729	0.307646	0.0282364	NA	MYO16	258148
cg05323345	0.188765	0.180182	0.332643	0.0445345	NA	IGF2	-833
cg02101486	-0.175531	0.213243	0.387715	0.0340106	NA	DLX5	1898
cg15508379	-0.168104	0.233557	0.418311	0.0304325	NA	IGF2	-97
cg22225943	-0.165799	0.240123	0.423747	0.0217329	NA	IGF2	-195
cg14380519	0.162981	0.248318	0.431858	0.0217743	NA	PRUNE2	4141
cg13543436	0.161615	0.252359	0.432616	0.0260885	NA	PRUNE2	32346
cg02050376	0.155212	0.271891	0.450464	0.0147113	NA	MYO16	446190
cg15168906	-0.154529	0.274032	0.450464	0.0302026	NA	IGF2	-442
cg26719629	0.155212	0.271891	0.450464	0.0334334	NA	IGF2	-958
cg11300777	0.147785	0.295774	0.473239	0.0268538	NA	MYO16	30143
cg19137676	-0.148468	0.293523	0.473239	0.0161798	NA	IGF2	-1186
cg00273464	0.144626	0.306332	0.479653	0.0294639	NA	IGF2	421
cg14067524	0.144199	0.307777	0.479653	0.0608442	NA	MYO16	-6739
cg06911084	0.13882	0.326359	0.502091	0.015045	NA	DLX5	1249
cg13406762	0.134893	0.340363	0.517008	0.02465	NA	MYO16	-104139
ch.13.108698836F	-0.131222	0.353787	0.53068	0.0324413	NA	MYO16	362341
cg24781163	-0.129856	0.358863	0.53165	0.0279172	NA	IGF2	-589
cg15624311	0.128063	0.365593	0.535015	0.0583563	NA	MYO16	241431
cg20608895	0.122855	0.385571	0.557452	0.0283101	NA	MYO16	357886
cg08832603	-0.120977	0.392932	0.561331	0.0366894	NA	DLX5	1662
cg20102045	0.118159	0.404126	0.563897	0.0291689	NA	MYO16	125187
cg26763155	0.118415	0.403101	0.563897	0.0305669	NA	MYO16	-4916
cg08014499	-0.115683	0.414115	0.564702	0.025111	NA	IGF2	-204
cg24719241	-0.116025	0.412729	0.564702	0.029943	NA	MYO16	265034
cg23704517	-0.11261	0.42671	0.575339	0.00882743	NA	MYO16	-101182
cg14895961	0.109366	0.440236	0.582901	0.00421042	NA	IGF2	-1172
cg19131227	-0.108939	0.442033	0.582901	0.0284494	NA	IGF2	-576
cg20002177	-0.100487	0.478447	0.624062	0.0260224	NA	DLX5	4187
cg10697882	-0.0989499	0.485235	0.626109	0.0308354	NA	MYO16	295360
cg08404009	0.0921199	0.516002	0.650003	0.0123801	NA	MYO16	254658
cg08686462	0.093059	0.511714	0.650003	0.0240118	NA	IGF2	-351
cg13411951	-0.0909246	0.521485	0.650003	0.00364004	NA	PRUNE2	1059
cg17856559	0.0900709	0.525419	0.650003	0.0170443	NA	MYO16	239397
cg17665927	0.0880219	0.534921	0.655006	0.0125608	NA	IGF2	390
cg15874885	-0.0852898	0.54772	0.663903	0.0011594	NA	MYO16	39566
cg06962748	-0.078716	0.579105	0.6905	0.00997904	NA	MYO16	256033
cg25742037	-0.0782891	0.581171	0.6905	0.00601774	NA	IGF2	-861
cg14228460	0.0706053	0.618916	0.721067	0.0124788	NA	PRUNE2	3312
cg24702069	-0.0714591	0.614671	0.721067	0.00813197	NA	MYO16	71236
cg14395892	0.0637753	0.65331	0.752112	0.0083139	NA	PRUNE2	21801
cg24439505	0.0628362	0.658098	0.752112	0.0133537	NA	IGF2	-1265
cg06211323	-0.0471271	0.740069	0.837814	0.00831958	NA	MYO16	-11
cg04869379	-0.0442244	0.755568	0.847366	0.0221881	NA	MYO16	71762
cg20895511	0.0421754	0.766566	0.85174	0.0047152	NA	IGF2	149
cg20088847	-0.0382481	0.787772	0.867272	0.0102093	NA	IGF2	-275
cg03174523	-0.0364552	0.797505	0.870006	0.000521774	NA	MYO16	-101339
cg03553386	0.0281738	0.842838	0.911176	0.0136075	NA	IGF2	-47
cg01921126	0.0198071	0.889156	0.929647	0.00753313	NA	IGF2	-193
cg13062516	-0.0232221	0.870197	0.929647	0.00444249	NA	MYO16	-95956
cg13914324	-0.0192094	0.89248	0.929647	0.00885924	NA	PRUNE2	-1011
cg27263998	0.0194656	0.891055	0.929647	0.0156193	NA	IGF2	-174
cg27331871	0.0180995	0.898659	0.929647	0.0144181	NA	IGF2	-645
cg10650127	-0.0120379	0.9325	0.956411	0.0163821	NA	IGF2	-37
cg01351425	-0.00503714	0.971728	0.988198	0.000594058	NA	IGF2	2
cg14182496	0.00264663	0.985143	0.993422	0.0498259	NA	PRUNE2	27076
cg18124162	0.000768377	0.995687	0.995687	0.00518583	NA	MYO16	77857

## Sheet: Table 4
site	r2	adjusted r2	p-value	FDR p-value	gene name	Distance to TSS (bp)	significant at age 18
cg24115040	0.267055	0.237139	0.000202984	0.00304475	DLX5	1768	no
cg11500797	0.244922	0.214103	0.00211411	0.0158559	DLX5	2020	nominal
cg18946226	0.232273	0.200937	0.00333816	0.0166908	MYO16	4	no
cg00503840	0.253951	0.2235	0.010888	0.0255781	DLX5	3634	FDR
cg11005826	0.17095	0.137111	0.0119365	0.0255781	IGF2	-3620	no
cg13462129	0.209659	0.1774	0.00824102	0.0255781	DLX5	2862	nominal
cg27016494	0.200672	0.168046	0.00986032	0.0255781	DLX5	2557	nominal
cg19282250	0.188408	0.155281	0.0140268	0.0263003	PRUNE2	-9507	nominal
cg20080624	0.207699	0.17536	0.0186057	0.0310096	DLX5	3032	nominal
cg12041387	0.262271	0.23216	0.0226079	0.0339118	DLX5	3972	FDR
cg14396117	0.153623	0.119077	0.0251522	0.0342984	MYO16	-452	no
cg08878323	0.120213	0.0843033	0.0275024	0.034378	DLX5	1679	no
cg18873386	0.108846	0.0724727	0.0349174	0.0402893	DLX5	2228	no
cg11880010	0.105874	0.0693787	0.046848	0.0501943	PRUNE2	-9629	no
cg21237591	0.102592	0.0659632	0.133491	0.133491	IGF2	-169	no
